# Supplementary material for: The Effect of Fibrates on Kidney Function and Chronic Kidney Disease Progression: A Systematic Review and Meta-Analysis of Randomised Studies
Source: J Clin Med. 2022 Jan 31;11(3):768. doi: 10.3390/jcm11030768 (PMC8836930; doi:10.3390/jcm11030768)
Supplement: Supplementary file 1 [file jcm-11-00768-s001.zip]

Archive with 1 entries (1 files):
- jcm-1539652-supplementary.pdf
